# Supplementary material for: Use of a disposable vascular pressure device to guide balloon inflation of resuscitative endovascular balloon occlusion of the aorta: a bench study
Source: Sci Rep. 2021 Dec 15;11:24055. doi: 10.1038/s41598-021-03502-6 (PMC8674295; doi:10.1038/s41598-021-03502-6)
Supplement: Supplementary file 1 — Supplementary Information 1. [file 41598_2021_3502_MOESM1_ESM.xlsx]

## Sheet: Tabelle1
The tables present the detailed measurements of the experiments.
In set 1 the results of the static measurements are presented. The first table shows the REBOA balloon suspended in the air, the second table the reboa balloon in an infusion bag with either 90 or 30 mmHg pressure applied. The 3rd and 4th shows the internal balloon pressure when the balloon was filled in a tube with 21 and 25 mm.
In set 2 we show the internal balloon pressures simultaniously with the external pressures in the pulsatile circuit, for all 3 runs.
Set 1: static experiments
REBOA, balloon pressure, in AIR (pressure in mmHg)
	injected volume in ml	p run 1	p run 2	p run 3	p mean	SD pressure absolute [mmHg]	relative SD [% of mean]
	1	7	6.68332	10.437	8.0401	2.0818	25.8927
	2	8	8.33127	10.8948	9.07534	1.58435	17.4577
	3	9	9.30783	11.3525	9.88678	1.27867	12.9331
	4	10	10.2844	13.3667	11.217	1.86708	16.6451
	5	23	22.9492	25.177	23.7087	1.27181	5.3643
	6	47	46.7224	52.4597	48.7274	3.23528	6.63956
	7	61	60.3943	60.8215	61	0.311272	0.510282
	8	70	69.8242	71.8384	70.5542	1.1156	1.5812
	9	77	76.7822	79.01	77.5974	1.22819	1.58277
	10	83	82.7636	84.0454	83.2697	0.682108	0.819155
	11	88	88.0432	88.8061	88.2831	0.453474	0.513659
	12	93	92.8344	92.6208	92.8184	0.190088	0.204796
	13	98	98.0529	96.8017	97.6182	0.707592	0.724857
	14	102	102.57	102.692	102.42	0.369155	0.360431
	15	108	107.574	107.178	107.584	0.411224	0.382235
	16	112	112.793	111.542	112.112	0.633016	0.56463
	17	118	118.286	116.76	117.682	0.811079	0.689212
	18	124	124.359	122.375	123.578	1.05694	0.855284
	19	131	130.859	128.235	130.031	1.55744	1.19774
	20	138	138.306	135.193	137.166	1.71575	1.25086
	21	146	146.088	142.975	145.021	1.77241	1.22218
	22	156	155.548	152.588	154.712	1.85335	1.19794
	23	166	165.649	162.384	164.678	1.99419	1.21097
	24	177	173.401	173.126	174.509	2.16162	1.23869
REBOA, balloon pressure, in 3l infusion bag
	injected volume in ml		p with bag pressure 90 mmHg		p with bag pressure 30 mmHg
	1		106.934		46
	2		109.436		46.1426
	3		109.497		46.875
	4		110.413		47.9126
	5		111.328		53.9245
	6		134.247		83.1299
	7		152.924		100.433
	8		164.795		111.633
	9		172.424		119.659
	10		178.65		126.77
	11		183.838		132.69
	12		188.446		137.848
	13		193.665		143.341
	14		198.242		148.254
	15		203.522		153.168
	16		208.893		158.386
	17		214.416		164.276
	18		220.001		169.495
	19		226.868		175.69
	20		233.643		182.373
	21		241.791		189.972
	22		250.122		198.029
	23		261.261		207.977
	24		272.095		217.621
REBOA, balloon pressure, in tube 21 mm (diameter)
	injected volume in ml	p run 1	p run 2	p run 3	p mean	SD pressure absolute [mmHg]	relative SD [% of mean]
	1	7	6.68332	10.437	8.0401	2.0818	25.8927
	2	12	11.6577	24.7803	16.146	7.47945	46.3239
	3	13	12.7258	24.9023	16.876	6.95231	41.1963
	4	15	14.5569	33.3862	20.981	10.7455	51.2153
	5	39	39.2456	61.3708	46.5388	12.8455	27.6017
	6	58	57.5561	80.9326	65.4962	13.3701	20.4136
	7	71	70.282	95.0928	78.7916	14.1218	17.923
	8	96	95.52	113.22	101.58	10.0835	9.92666
	9	124	130.188	150.238	134.809	13.7157	10.1742
	10	166	171	201.752	179.584	19.36	10.7805
	11			271.728	271.728
REBOA, balloon pressure, in tube 25 mm (diameter)
	injected volume in ml	p run 1	p run 2		p mean	SD pressure absolute [mmHg]	relative SD [% of mean]
	1	11.7798	10.8948		11.3373	0.625796	5.51982
	2	19.5312	17.8222		18.6767	1.20843	6.47026
	3	20.5383	19.1955		19.8669	0.949484	4.77922
	4	30.6396	19.3176		24.9786	8.00588	32.0509
	5	35.5835	19.2261		27.4048	11.5664	42.206
	6	58.3801	40.3442		49.3622	12.7533	25.8362
	7	71.8384	58.8684		65.3534	9.17115	14.0332
	8	81.7871	70.8618		76.3244	7.72535	10.1217
	9	89.5996	79.2846		84.4421	7.29377	8.63759
	10	96.0388	86.914		91.4764	6.45218	7.05338
	11	103.088	93.6584		98.3734	6.66797	6.77822
	12	110.138	101.257		105.698	6.27954	5.94105
	13	122.345	110.199		116.272	8.58852	7.38658
	14	137.39	124.695		131.042	8.97694	6.85041
	15	155.304	140.869		148.087	10.207	6.89256
	16	176.636	159.973		168.304	11.7822	7.00055
	17	203.094	182.831		192.963	14.3286	7.42557
	18	234.1	198.486		216.293	25.1829	11.6429
	19	270.264	230.194		250.229	28.3335	11.323
Set 2: dynamic experiments
	simultaneous recordings of pulsatile pressures ("blood pressures" and balloon pressures)
	run 1
	injected volume in ml	circuit pressure			balloon pressure
		sys	dia	mean	sys	dia	mean
	1	87	28	51	92	50	67
	2	87	29	53	90	49	68
	3	87	30	52	88	48	69
	4	87	31	52	86	47	68
	5	87	32	52	104	57	76
	6	87	33	53	139	86	105
	7	105	32	66	149	102	122
	8	110	37	70	168	121	146
	9	121	31	75	188	148	166
	10	124	38	77	214	171	192
	run 2
	injected volume in ml	circuit pressure			balloon pressure
		sys	dia	mean	sys	dia	mean
	1	88	29	53	91	47	65
	2	87	29	53	92	50	69
	3	90	29	52	92	51	69
	4	87	28	52	92	50	68
	5	87	28	52	108	54	77
	6	90	29	54	130	86	105
	7	107	32	66	150	102	123
	8	110	37	71	169	120	145
	9	127	31	75	189	139	166
	10	124	38	77	210	163	189
	run 3
	injected volume in ml	circuit pressure			balloon pressure
		sys	dia	mean	sys	dia	mean
	1	87	26	52
	2	88	26	53	86	50	66
	3	87	25	53	87	51	67
	4	88	27	51	88	52	67
	5	88	26	53	100	61	78
	6	92	26	52	126	87	102
	7	108	31	66	143	103	123
	8	107	35	70	161	127	145
	9	116	27	72	183	153	169
	10
	run 4
	injected volume in ml	circuit pressure			balloon pressure
		sys	dia	mean	sys	dia	mean
	1	91	26	53	89	39	63
	2	91	25	53	92	47	67
	3	91	26	53	94	48	68
	4	88	25	52	92	48	68
	5	88	26	52	94	50	70
	6	88	26	52	122	74	95
	7	96	28	61	138	93	115
	8	107	36	69	162	114	138
	9	109	28	71	183	136	161
	10	129	25	74	202	157	180
	11	123	34	75	196	157	175
	mean of all runs								SD absolute values [mmHg]							relative SD [% of mean]
	injected volume in ml	circuit pressure [mmHg]			balloon pressure [mmHg]				circuit pressure			balloon pressure				circuit pressure			balloon pressure
		sys	dia	mean	sys	dia	mean		sys	dia	mean	sys	dia	mean		sys	dia	mean	sys	dia	mean
	1	88.25	27.25	52.25	90.6667	45.3333	65		1.89297	1.5	0.957427	1.52753	5.68624	2		2.14501	5.50459	1.8324	1.68477	12.5432	3.07692
	2	88.25	27.25	53	90	49	67.5		1.89297	2.06155	0	2.82843	1.41421	1.29099		2.14501	7.56533	0	3.1427	2.88615	1.91258
	3	88.75	27.5	52.5	90.25	49.5	68.25		2.06155	2.38048	0.57735	3.30404	1.73205	0.957427		2.32288	8.65628	1.09971	3.66098	3.49909	1.40282
	4	87.5	27.75	51.75	89.5	49.25	67.75		0.57735	2.5	0.5	3	2.21736	0.5		0.659829	9.00901	0.966184	3.35196	4.50225	0.738007
	5	87.5	28	52.25	101.5	55.5	75.25		0.57735	2.82843	0.5	5.97216	4.65475	3.59398		0.659829	10.1015	0.956938	5.8839	8.38693	4.77605
	6	89.25	28.5	52.75	129.25	83.25	101.75		2.21736	3.31662	0.957427	7.27438	6.18466	4.71699		2.48443	11.6373	1.81503	5.62815	7.42902	4.63586
	7	104	30.75	64.75	145	100	120.75		5.47723	1.89297	2.5	5.59762	4.69042	3.86221		5.26656	6.156	3.861	3.86043	4.69042	3.19852
	8	108.5	36.25	70	165	120.5	143.5		1.73205	0.957427	0.816497	4.08248	5.32291	3.69685		1.59636	2.64118	1.16642	2.47423	4.41735	2.5762
	9	118.25	29.25	73.25	185.75	144	165.5		7.63217	2.06155	2.06155	3.20156	7.87401	3.31662		6.45427	7.04804	2.81441	1.72359	5.46806	2.004
	10	125.667	33.6667	76	208.667	163.667	187		2.88675	7.50555	1.73205	6.1101	7.02377	6.245		2.29715	22.2937	2.27901	2.92816	4.29151	3.33957
	11	123	34	75	196	157	175

## Sheet: Tabelle2
7	6.68332	10.437
8	8.33127	10.8948
9	9.30783	11.3525
10	10.2844	13.3667
23	22.9492	25.177
47	46.7224	52.4597
61	60.3943	60.8215
70	69.8242	71.8384
77	76.7822	79.01
83	82.7636	84.0454
88	88.0432	88.8061
93	92.8344	92.6208
98	98.0529	96.8017
102	102.57	102.692
108	107.574	107.178
112	112.793	111.542
118	118.286	116.76
124	124.359	122.375
131	130.859	128.235
138	138.306	135.193
146	146.088	142.975
156	155.548	152.588
166	165.649	162.384
177	173.401	173.126
